# Supplementary material for: Ginsenoside Rg1 Alleviates Lipopolysaccharide-Induced Fibrosis of Endometrial Epithelial Cells in Dairy Cows by Inhibiting Reactive Oxygen Species-Activated NLRP3
Source: Animals (Basel). 2023 Dec 1;13(23):3723. doi: 10.3390/ani13233723 (PMC10705063; doi:10.3390/ani13233723)
Supplement: Supplementary file 1 [file animals-13-03723-s001.zip]

Archive with 1 entries (1 files):
- animals-2715977-supplementary.pdf
